# Supplementary material for: Night Sleep, Parental Bedtime Practices and Language Development in Low-Risk Preterm and Full-Term Late Talkers: A Longitudinal Study in the Third Year of Life
Source: Children (Basel). 2024 Nov 16;11(11):1393. doi: 10.3390/children11111393 (PMC11592692; doi:10.3390/children11111393)
Supplement: Supplementary file 1 [file children-11-01393-s001.zip]

Archive with 1 entries (1 files):
- Supplementary_Materials_Children_Zuccarini_et_al_2024.pdf
